# Supplementary material for: Inducible targeting of CNS astrocytes in Aldh1l1-CreERT2 BAC transgenic mice
Source: F1000Res. 2016 Dec 30;5:2934. [Version 1] doi: 10.12688/f1000research.10509.1 (PMC5265728; doi:10.12688/f1000research.10509.1)
Supplement: Raw data generated or analyzed during the present study in a zipped file [file f1000research-5-11327-s0000.tgz]

Archive with 1 entries (1 files):
- a149c629-319e-42c2-a116-a5874b600651_Dataset_1.zip
